# Supplementary material for: Digital Gene-Expression Profiling Analysis of the Cholesterol-Lowering Effects of Alfalfa Saponin Extract on Laying Hens
Source: PLoS One. 2014 Jun 2;9(6):e98578. doi: 10.1371/journal.pone.0098578 (PMC4041749; doi:10.1371/journal.pone.0098578)
Supplement: Table S2 — Genes differentially expressed in the liver and ovary in ASE and control groups. (XLSX) [file pone.0098578.s008.xlsx]

## Sheet: Liver
Supplementary Table S3 Differentially expressed genes between alfalfa saponins groups and controlgroup in liver and ovary
Different expression of genes in hepatic library
Gene_id	readcount_Li_Exp	readcount_Li_CK	log2.Fold_change.	p.value	q.value.Storey.et.al..2003.	Gene Name
ENSGALG00000000293	2339.78	1978.75	0.24178	6.0766e-07	0.0001344	-//-
ENSGALG00000000620	128.092	189.635	-0.56604	0.00031562	0.036248	FABP3
ENSGALG00000000919	2013.67	1759.01	0.19506	0.00024188	0.029182	PIGR
ENSGALG00000001000	1172.83	651.309	0.84858	4.866e-33	6.4577e-30	GRP78_CHICK
ENSGALG00000001483	131.118	218.159	-0.73452	1.3902e-06	0.00027675	-//-
ENSGALG00000002159	1180.9	1430.45	-0.27658	1.224e-07	2.9835e-05	F1NY37_CHICK
ENSGALG00000002162	729.554	869.996	-0.25399	0.00012919	0.017338	ACO1
ENSGALG00000002358	314.851	203.897	0.62683	2.4204e-06	0.00046628	CDO1
ENSGALG00000002397	6363.42	7528.66	-0.24259	1.9679e-27	2.1368e-24	PSPH
ENSGALG00000002507	397.556	652.048	-0.71382	3.7468e-16	1.7901e-13	MBL2
ENSGALG00000002683	172.639	96.8776	0.83352	6.1754e-06	0.0011176	F1NG68_CHICK
ENSGALG00000002747	803.686	423.536	0.92415	1.3111e-26	1.2046e-23	FASN
ENSGALG00000003475	946.571	786.43	0.26739	0.00042214	0.046257	Q9PU50_CHICK
ENSGALG00000003495	545.653	342.294	0.67275	3.4478e-11	1.2869e-08	ALDH9A1
ENSGALG00000003506	5172.27	5897.28	-0.18925	1.0104e-14	4.31e-12	LOC416235
ENSGALG00000003570	6979.68	8660.87	-0.31135	1.4212e-47	3.3949e-44	Q5XKY5_CHICK
ENSGALG00000003589	4205.02	3648.91	0.20465	2.199e-08	5.9694e-06	VTN
ENSGALG00000003689	197.181	276.37	-0.48708	0.00013494	0.017908	F1NPR8_CHICK
ENSGALG00000003948	46.2275	97.5114	-1.0768	1.0076e-05	0.0017193	ALAS1
ENSGALG00000003957	2361.13	2065.38	0.19307	8.4649e-05	0.011621	APOH
ENSGALG00000004050	124.226	62.7538	0.98519	9.2732e-06	0.0016052	F1NWE0_CHICK
ENSGALG00000004057	6698.95	8024.36	-0.26045	9.0098e-33	1.0761e-29	HMGCL
ENSGALG00000004129	509.343	342.928	0.57073	3.9399e-08	1.0457e-05	SPP2
ENSGALG00000004216	186.255	257.777	-0.46884	0.00036257	0.040991	TOR3A
ENSGALG00000004449	3277.95	2913.09	0.17024	5.5991e-05	0.0083594	F1NT18_CHICK
ENSGALG00000004518	760.652	942.153	-0.30872	2.28e-06	0.00044643	BHMT
ENSGALG00000004594	734.261	922.925	-0.32992	7.0708e-07	0.00015355	Q6J613_CHICK
ENSGALG00000004725	1110.47	830.696	0.41878	1.7353e-09	5.3146e-07	E1BT93_CHICK
ENSGALG00000004765	13.448	0	4.992	0.00016946	0.021867	-//-
ENSGALG00000005043	57.8264	121.387	-1.0698	9.5277e-07	0.00020321	-//-
ENSGALG00000005227	169.445	68.7757	1.3008	7.5219e-11	2.6424e-08	DAK
ENSGALG00000005439	318.213	129.205	1.3003	4.7184e-19	2.5617e-16	ACACA
ENSGALG00000005469	238.702	99.4131	1.2637	4.3306e-14	1.7836e-11	E1BUU0_CHICK
ENSGALG00000005734	465.805	295.598	0.65609	2.2004e-09	6.5703e-07	-//-
ENSGALG00000005739	750.903	462.836	0.69812	8.8679e-16	4.0738e-13	F1N8F0_CHICK
ENSGALG00000005796	748.549	575.455	0.37939	7.4056e-06	0.0013015	F1NAC0_CHICK
ENSGALG00000005860	264.085	374.304	-0.50321	4.8684e-06	0.00089459	F1NB64_CHICK
ENSGALG00000005921	2114.87	1604.87	0.39811	2.6322e-15	1.1644e-12	Q7LZS1_CHICK
ENSGALG00000006080	390.664	489.248	-0.32463	0.00037186	0.04151	F1NAU1_CHICK
ENSGALG00000006300	589.863	390.891	0.59361	8.5476e-10	2.8359e-07	E1BTT8_CHICK
ENSGALG00000006322	21.6849	3.80326	2.5114	0.00023684	0.028866	-//-
ENSGALG00000006431	635.754	858.798	-0.43385	1.1751e-09	3.7932e-07	PANK1
ENSGALG00000006512	945.226	363.317	1.3794	2.4016e-58	7.1711e-55	F1NWP3_CHICK
ENSGALG00000006680	334.351	476.887	-0.51228	1.6075e-07	3.7648e-05	E1C1T9_CHICK
ENSGALG00000007077	595.242	908.557	-0.6101	4.0078e-17	2.0813e-14	E1BVX6_CHICK
ENSGALG00000007114	485.977	619.509	-0.35024	1.8547e-05	0.0029741	APOA1_CHICK
ENSGALG00000007233	1077.52	865.137	0.31672	7.4098e-06	0.0013015	PDIA1_CHICK
ENSGALG00000007636	1094.5	894.401	0.29128	3.4077e-05	0.0053554	F1NKP4_CHICK
ENSGALG00000007936	204.914	124.768	0.71577	1.7354e-05	0.0028394	F1NU17_CHICK
ENSGALG00000007955	257.529	339.864	-0.40022	0.00036378	0.040991	SLC16A5
ENSGALG00000008202	315.86	417.619	-0.4029	7.0307e-05	0.010241	Q8JHU1_CHICK
ENSGALG00000008348	729.89	574.081	0.34642	5.3559e-05	0.0082014	PDIA3_CHICK
ENSGALG00000008437	57.8264	107.125	-0.8895	7.3017e-05	0.010382	Q5ZJM0_CHICK
ENSGALG00000008601	1557.45	889.963	0.80736	8.1355e-40	1.3882e-36	AHSG
ENSGALG00000008608	134.144	79.7629	0.74999	0.00028761	0.033679	FETUB
ENSGALG00000008845	143.221	85.2565	0.74836	0.00018433	0.023175	HAO1
ENSGALG00000008855	813.604	477.626	0.76844	6.8398e-20	4.2997e-17	UGP2
ENSGALG00000008900	34012.3	35636.6	-0.0673	5.8481e-17	2.9104e-14	TPRXL
ENSGALG00000009000	147.76	216.469	-0.55091	0.00017026	0.021867	-//-
ENSGALG00000009262	16023.6	13933.8	0.20161	3.2015e-27	3.1866e-24	FIBB_CHICK
ENSGALG00000009266	14434.9	12642.3	0.19131	3.7865e-22	2.6604e-19	FGA
ENSGALG00000009268	12331.8	10331.9	0.25528	3.6985e-34	5.5219e-31	FGG
ENSGALG00000009365	103.045	55.0417	0.90468	0.00017536	0.022282	F1P0L8_CHICK
ENSGALG00000009370	1177.54	959.901	0.29482	1.3438e-05	0.0022606	TDO2
ENSGALG00000009560	171.126	86.4186	0.98564	1.9335e-07	4.4412e-05	SC4MOL
ENSGALG00000010293	1700.67	1458.66	0.22146	0.00010824	0.014691	LOC396449
ENSGALG00000010432	161.544	98.8848	0.70811	0.00015836	0.020785	F1N9S2_CHICK
ENSGALG00000010469	1074.16	1330.61	-0.30888	1.8984e-08	5.2732e-06	F1NNP0_CHICK
ENSGALG00000010641	448.995	305.001	0.55789	4.4634e-07	0.00010059	Q5ZMK3_CHICK
ENSGALG00000010979	643.487	500.974	0.36117	7.6412e-05	0.010737	E1BS37_CHICK
ENSGALG00000011016	266.943	166.921	0.67737	3.1133e-06	0.00059025	F1NCA6_CHICK
ENSGALG00000011287	1055.5	805.552	0.38988	4.5272e-08	1.1505e-05	LOC395933
ENSGALG00000011351	1182.92	282.815	2.0644	4.5107e-128	5.3876e-124	Q5ZKZ3_CHICK
ENSGALG00000011483	892.611	1300.4	-0.54285	8.8844e-20	5.3058e-17	BRP44L
ENSGALG00000011612	7151.48	6619.58	0.1115	0.00028666	0.033679	GC
ENSGALG00000011715	196.173	50.3932	1.9608	2.7144e-21	1.8012e-18	Q7ZSX8_CHICK
ENSGALG00000012034	808.393	1000.47	-0.30755	1.205e-06	0.00024394	ADSL
ENSGALG00000012119	299.05	407.055	-0.44484	1.8675e-05	0.0029741	MARCO
ENSGALG00000012131	262.74	175.478	0.58234	5.8042e-05	0.0085586	ELOV6_CHICK
ENSGALG00000012250	1017.17	591.936	0.78105	3.7938e-25	3.0208e-22	F1NI80_CHICK
ENSGALG00000012437	295.352	393.215	-0.41288	8.1155e-05	0.011271	IGFBP1
ENSGALG00000012726	1210.15	796.044	0.60427	4.0278e-19	2.2908e-16	F1NWB7_CHICK
ENSGALG00000012809	831.927	972.684	-0.22552	0.00026327	0.031445	ECI2
ENSGALG00000013164	314.683	165.865	0.92389	2.4233e-11	9.3366e-09	SLCO1A2
ENSGALG00000013575	73.2916	35.9197	1.0289	0.00041089	0.045441	ISG12-2
ENSGALG00000014442	1066.59	792.558	0.42842	1.5979e-09	5.0226e-07	F1NH87_CHICK
ENSGALG00000014862	3092.2	3575.38	-0.20946	5.0449e-11	1.826e-08	HMGCS1
ENSGALG00000014950	172.639	283.132	-0.71372	8.0178e-08	1.9951e-05	-//-
ENSGALG00000015003	105.399	185.62	-0.8165	1.1484e-06	0.0002365	F1NSY1_CHICK
ENSGALG00000015131	550.359	669.797	-0.28335	0.00021896	0.026962	Q5ZJJ7_CHICK
ENSGALG00000015134	63695.4	56236.2	0.17969	4.5364e-84	2.7091e-80	APOV1_CHICK
ENSGALG00000015143	754.601	485.761	0.63547	1.4297e-13	5.692e-11	TTHY_CHICK
ENSGALG00000015149	361.583	133.537	1.4371	8.8336e-25	6.5943e-22	E1C7D5_CHICK
ENSGALG00000015844	622.81	443.08	0.49123	1.3952e-07	3.3329e-05	F1N8Q1_CHICK
ENSGALG00000016216	180.035	110.506	0.70415	7.2575e-05	0.010382	NDRG1
ENSGALG00000016328	240.719	163.223	0.5605	0.0002054	0.025555	GSTA2_CHICK
ENSGALG00000016415	103.718	173.365	-0.74115	1.4568e-05	0.0024167	MAP7D2
ENSGALG00000016555	1481.47	1817.33	-0.29479	2.8523e-10	9.7338e-08	E1BTT4_CHICK
ENSGALG00000016690	1260.41	1826.41	-0.53511	1.6395e-26	1.3988e-23	F1NFF7_CHICK
ENSGALG00000017077	52.2791	21.8688	1.2574	0.0004328	0.046994	E1BT08_CHICK
ENSGALG00000017267	596.419	212.56	1.4885	6.9572e-42	1.385e-38	THRSP
ENSGALG00000017394	229.456	341.448	-0.57345	1.0169e-06	0.00021308	INSI1_CHICK
ENSGALG00000020180	102032	108706	-0.09141	6.4034e-82	2.5494e-78	ALB
ENSGALG00000020388	142.549	246.895	-0.79244	4.4471e-08	1.1505e-05	F1NPN5_CHICK
ENSGALG00000022758	44.5465	10.9872	2.0195	4.1516e-06	0.0007748	A2LD1
ENSGALG00000023066	103.213	52.1892	0.98381	5.4306e-05	0.0082105	Q5ZJV3_CHICK
ENSGALG00000023754	15.9695	0	4.918	4.3291e-05	0.0067152	E1BZP4_CHICK
ENSGALG00000023760	352.506	448.468	-0.34736	0.00029873	0.034641	F1NMM2_CHICK
ENSGALG00000023818	6.5559	46.8013	-2.8357	4.5355e-09	1.2898e-06	HSP25
ENSGALG00000023925	104.726	35.4971	1.5608	3.9241e-09	1.1432e-06	Q8QFT4_CHICK

## Sheet: Ovary
Different expression of genes in ovarian library
Gene_id	readcount_Ov_Exp	readcount_Ov_CK	log2.Fold_change.	p.value	q.value.Storey.et.al..2003.	Gene Name
ENSGALG00000000314	301.419	422.426	-0.48693	1.0491e-06	0.00022424	F1NNY7_CHICK
ENSGALG00000000562	238.23	158.861	0.58459	0.00019797	0.027504	LAPTM5
ENSGALG00000000775	317.216	198.576	0.67577	7.9984e-07	0.00017363	CTSS
ENSGALG00000000827	884.464	694.154	0.34955	2.1853e-05	0.0036143	F1NDF9_CHICK
ENSGALG00000001000	1491.48	1069.49	0.47982	1.8373e-14	8.5084e-12	GRP78_CHICK
ENSGALG00000001535	288.708	166.867	0.79091	4.9931e-08	1.2846e-05	STAB1
ENSGALG00000001830	3900.47	3312.22	0.23585	8.5329e-09	2.5223e-06	EEF2
ENSGALG00000001863	55.7443	330.437	-2.5675	3.7214e-50	7.9087e-47	VTG2
ENSGALG00000002540	67.0021	30.6106	1.1302	0.00032417	0.042091	Q7ZZS5_CHICK
ENSGALG00000002546	929.495	1163.05	-0.32339	8.8936e-09	2.5742e-06	Q90689_CHICK
ENSGALG00000002552	13805.9	12368.9	0.15857	2.5208e-11	8.7553e-09	COL1A1
ENSGALG00000002655	205.909	131.39	0.64815	0.00013259	0.019189	F1NWS1_CHICK
ENSGALG00000002909	411.818	249.908	0.72061	2.3184e-09	7.1578e-07	CTGF
ENSGALG00000003242	232.782	136.099	0.77432	1.5817e-06	0.00032798	STAR_CHICK
ENSGALG00000003389	149.62	80.2154	0.89935	1.0453e-05	0.0018153	IFI30
ENSGALG00000003547	141.812	220.553	-0.63715	1.0053e-05	0.0017679	Q58HZ9_CHICK
ENSGALG00000003578	5466.39	2840.98	0.9442	6.3943e-171	4.4418e-167	FN1
ENSGALG00000003670	284.35	191.826	0.56787	7.7325e-05	0.011819	F1NWR0_CHICK
ENSGALG00000003922	137.636	200.303	-0.54133	0.00023912	0.032569	F1P2F2_CHICK
ENSGALG00000004041	44.4865	89.6341	-1.0107	4.2477e-05	0.0066307	-//-
ENSGALG00000004769	2729.11	2141.01	0.35014	7.6403e-14	3.2165e-11	PSAP
ENSGALG00000004804	36.4971	98.1109	-1.4266	2.6653e-08	7.2607e-06	F1NG13_CHICK
ENSGALG00000005069	119.66	44.2676	1.4346	5.5176e-09	1.6664e-06	PGH2_CHICK
ENSGALG00000005071	159.788	96.5411	0.72695	0.00017596	0.024694	EM55_CHICK
ENSGALG00000005086	415.268	159.96	1.3763	7.3881e-26	6.8429e-23	F1NYX5_CHICK
ENSGALG00000005176	114.575	23.8606	2.2636	3.2676e-15	1.5654e-12	SCG2
ENSGALG00000005797	72.2678	31.2385	1.21	7.7412e-05	0.011819	COL20A1
ENSGALG00000005845	225.338	119.774	0.91178	4.3587e-08	1.1645e-05	SLC7A5
ENSGALG00000005974	1792.53	1366.49	0.39153	9.3253e-12	3.3219e-09	COL6A1
ENSGALG00000006126	2397.73	1777.3	0.43198	2.4905e-18	1.5044e-15	CO6A2_CHICK
ENSGALG00000006295	839.796	641.253	0.38915	3.5854e-06	0.00069184	-//-
ENSGALG00000006300	385.489	222.908	0.79024	3.08e-10	9.7252e-08	E1BTT8_CHICK
ENSGALG00000006323	436.331	1226.15	-1.4906	1.2443e-91	4.3216e-88	MIM1_CHICK
ENSGALG00000006343	1012.48	1179.53	-0.22032	2.3918e-05	0.0039094	F1P476_CHICK
ENSGALG00000006453	502.243	612.369	-0.28601	0.00016502	0.023395	Q5ZJA5_CHICK
ENSGALG00000006512	2037.48	1429.44	0.51134	1.339e-21	9.3014e-19	F1NWP3_CHICK
ENSGALG00000006613	1000.67	581.915	0.78209	9.3648e-24	7.6532e-21	CATD_CHICK
ENSGALG00000006992	3064.12	1143.42	1.4221	4.1872e-189	5.8172e-185	MMP9
ENSGALG00000007220	7723.04	4873.05	0.66434	1.2695e-127	5.8791e-124	FRIH_CHICK
ENSGALG00000008121	1137.76	892.102	0.35092	1.3282e-06	0.0002796	F1NYI7_CHICK
ENSGALG00000008835	100.776	51.1746	0.97764	9.8726e-05	0.014438	Q5F3Q5_CHICK
ENSGALG00000008900	16.7051	103.291	-2.6284	3.4403e-17	1.9915e-14	TPRXL
ENSGALG00000009262	10.3499	48.82	-2.2379	1.1956e-07	2.9663e-05	FIBB_CHICK
ENSGALG00000009266	8.35256	42.0699	-2.3325	4.7671e-07	0.00010682	FGA
ENSGALG00000009268	8.35256	39.4013	-2.238	1.9722e-06	0.00040295	FGG
ENSGALG00000009444	140.359	202.815	-0.53104	0.00027512	0.036907	HHIPL2
ENSGALG00000009512	1120.51	888.178	0.33524	4.9041e-06	0.00090844	TFPI2
ENSGALG00000009546	384.763	236.879	0.69982	1.9329e-08	5.3707e-06	HTRA1
ENSGALG00000009641	9803.37	11462.3	-0.22555	1.8797e-41	2.9016e-38	COL1A2
ENSGALG00000009687	36.4971	96.6981	-1.4057	4.6837e-08	1.2278e-05	F1NZ45_CHICK
ENSGALG00000009963	41.2181	120.716	-1.5503	5.835e-11	1.9772e-08	LYSC_CHICK
ENSGALG00000010811	603.927	336.089	0.84553	5.3083e-17	2.9499e-14	LGMN
ENSGALG00000010926	298.15	99.9946	1.5761	4.4725e-23	3.452e-20	SPP1
ENSGALG00000011200	314.855	443.461	-0.49412	4.101e-07	9.496e-05	THBS2
ENSGALG00000011214	2109.57	2770.81	-0.39336	1.271e-25	1.1036e-22	SERPH_CHICK
ENSGALG00000011258	153.433	83.9829	0.86944	1.4884e-05	0.0024914	F1NX46_CHICK
ENSGALG00000011351	1881.32	1218.3	0.62688	4.2658e-29	4.2592e-26	Q5ZKZ3_CHICK
ENSGALG00000011551	432.154	640.782	-0.56829	7.6811e-12	2.8083e-09	IGJ
ENSGALG00000011612	3.63155	22.4478	-2.6279	8.5032e-05	0.012812	GC
ENSGALG00000011621	478.638	613.939	-0.35916	5.1265e-06	0.00093713	IGF2R
ENSGALG00000011715	780.783	386.478	1.0145	4.292e-29	4.2592e-26	Q7ZSX8_CHICK
ENSGALG00000011740	789.317	321.176	1.2972	1.723e-43	2.9922e-40	MGP_CHICK
ENSGALG00000011778	287.8	181.152	0.66787	3.3377e-06	0.00065312	F1NME2_CHICK
ENSGALG00000012073	177.22	68.4421	1.3726	7.2003e-12	2.7036e-09	SFRP4
ENSGALG00000012550	164.509	80.2154	1.0362	1.6728e-07	4.0773e-05	HMOX1
ENSGALG00000012568	338.46	236.722	0.51579	8.7835e-05	0.012982	TIMP3_CHICK
ENSGALG00000013294	921.143	684.264	0.42887	7.9164e-08	1.9997e-05	F1NRL7_CHICK
ENSGALG00000014442	4668.18	4076.23	0.19562	4.6494e-07	0.00010589	F1NH87_CHICK
ENSGALG00000014585	122.746	58.8665	1.0602	4.0427e-06	0.00076939	-//-
ENSGALG00000014616	156.701	95.7562	0.71058	0.00027628	0.036907	E1C5U7_CHICK
ENSGALG00000014857	688.905	459.944	0.58285	2.7636e-10	8.9291e-08	SEPP1
ENSGALG00000014970	913.335	712.834	0.35758	9.8846e-06	0.0017606	FSTL1
ENSGALG00000015028	150.528	320.705	-1.0912	2.0071e-16	1.0328e-13	B1AC67_CHICK
ENSGALG00000015030	1495.47	1710.11	-0.19349	4.5262e-06	0.00084976	NPC1
ENSGALG00000015105	317.034	429.176	-0.43693	7.0185e-06	0.0012663	PSIP1
ENSGALG00000015134	29.234	221.181	-2.9195	1.0775e-38	1.497e-35	APOV1_CHICK
ENSGALG00000015436	618.271	448.798	0.46217	2.0593e-06	0.00041464	Q5ZHM8_CHICK
ENSGALG00000015624	118.389	176.443	-0.57567	0.00028367	0.037534	VCAN
ENSGALG00000015640	86.2493	30.7676	1.4871	3.5794e-07	8.4286e-05	E1C956_CHICK
ENSGALG00000015767	252.393	75.1922	1.747	9.2732e-23	6.7807e-20	F1NDE8_CHICK
ENSGALG00000015908	965.992	1166.19	-0.27171	6.2096e-07	0.00013694	COL12A1
ENSGALG00000015917	12265	10961.7	0.16207	1.0039e-10	3.3207e-08	EF1A_CHICK
ENSGALG00000016112	233.145	314.112	-0.43005	0.00014896	0.021335	NOV
ENSGALG00000016231	1789.81	1978.07	-0.14429	8.5762e-05	0.012812	F1NIX1_CHICK
ENSGALG00000016485	297.424	198.262	0.58511	3.1541e-05	0.0050953	O93468_CHICK
ENSGALG00000016491	8.35256	71.2677	-3.093	3.3019e-14	1.4335e-11	APOB
ENSGALG00000016587	1948.51	1472.76	0.40385	2.1205e-13	8.6649e-11	F1NGP2_CHICK
ENSGALG00000016666	1937.25	1432.26	0.43572	2.4255e-15	1.2035e-12	F1N9D7_CHICK
ENSGALG00000016669	205.001	511.118	-1.318	4.5096e-33	5.6956e-30	E1AFU7_CHICK
ENSGALG00000016761	47.0286	139.71	-1.5708	1.1607e-12	4.6074e-10	LYG2
ENSGALG00000017046	1161.55	742.817	0.64497	1.6005e-19	1.0589e-16	Q9DEX4_CHICK
ENSGALG00000019063	783.144	575.322	0.44491	2.7442e-07	6.5734e-05	MMP10
ENSGALG00000019552	144.899	61.6921	1.2319	1.3506e-08	3.8294e-06	E1BTH3_CHICK
ENSGALG00000019553	45.3944	132.96	-1.5504	6.3115e-12	2.4357e-09	SPB10_CHICK
ENSGALG00000019696	172.68	336.873	-0.9641	2.0669e-14	9.263e-12	CATHL2
ENSGALG00000019845	3.63155	20.2501	-2.4793	0.00029865	0.039143	GLL9_CHICK
ENSGALG00000020180	53.5654	325.414	-2.6029	3.9848e-50	7.9087e-47	ALB
ENSGALG00000020772	2.17893	20.4071	-3.2274	3.5351e-05	0.005581	VIT3_CHICK
ENSGALG00000021139	1541.41	2195.33	-0.51019	5.0463e-31	5.8423e-28	LAC_CHICK
ENSGALG00000022745	74.2652	29.1978	1.3468	1.2412e-05	0.0021029	-//-
ENSGALG00000022815	204.819	412.066	-1.0085	1.8959e-18	1.1973e-15	AMP1_CHICK
ENSGALG00000022817	89.8809	233.739	-1.3788	5.5348e-17	2.9575e-14	GLL7_CHICK
ENSGALG00000023458	86.6125	37.0467	1.2252	1.234e-05	0.0021029	-//-
ENSGALG00000023521	55.3811	16.0117	1.7903	2.8567e-06	0.00056698	F1NQY7_CHICK
ENSGALG00000023818	267.1	871.224	-1.7057	7.5084e-79	2.0863e-75	HSP25
ENSGALG00000024368	260.019	177.07	0.55429	0.00022334	0.030721	AMH
ENSGALG00000024372	248.216	340.484	-0.45599	3.3546e-05	0.0053569	F1NM79_CHICK
